# Supplementary material for: Universal Natural Shapes: From Unifying Shape Description to Simple Methods for Shape Analysis and Boundary Value Problems
Source: PLoS One. 2012 Sep 27;7(9):e29324. doi: 10.1371/journal.pone.0029324 (PMC3459917; doi:10.1371/journal.pone.0029324)
Supplement: Table S3 — Computational times for evolutionary and deterministic algorithms, in seconds. (ZIP) [file pone.0029324.s003.zip]

Archive with 3 entries (2 files):
- Table S3.docx
- __MACOSX/
- __MACOSX/._Table S3.docx
